# Supplementary material for: Analysis of Sphingolipids in Pediatric Patients with Cholelithiasis—A Preliminary Study
Source: J Clin Med. 2022 Sep 23;11(19):5613. doi: 10.3390/jcm11195613 (PMC9570855; doi:10.3390/jcm11195613)
Supplement: Supplementary file 1 [file jcm-11-05613-s001.zip]

Archive with 1 entries (1 files):
- jcm-1832697-supplementary.pdf
